# Supplementary material for: Rapid Spread and Genetic Characterisation of a Recently Emerged Recombinant Lumpy Skin Disease Virus in Thailand
Source: Vet Sci. 2022 Sep 30;9(10):542. doi: 10.3390/vetsci9100542 (PMC9609959; doi:10.3390/vetsci9100542)
Supplement: Supplementary file 1 [file vetsci-09-00542-s001.zip]

Archive with 2 entries (2 files):
- vetsci-1839521-supplementary.pdf
- Video S1.avi
